# Supplementary material for: Sacral neuromodulation remote programming in patients with refractory lower urinary tract dysfunction: China’s experience during the COVID-19 pandemic
Source: Front Med (Lausanne). 2023 Mar 13;10:977433. doi: 10.3389/fmed.2023.977433 (PMC10081490; doi:10.3389/fmed.2023.977433)
Supplement: Supplementary file 1 [file Table_1.XLSX]

## Sheet: Sheet1
患者编号	性别	出生日期	联系电话	户籍地址	疾病诊断1	手术医院	手术日期	型号	刺激侧别	远程日期	刺激开关	刺激触点	电压 V	电流	脉宽 μs	频率 Hz	刺激模式	阻抗测试	前程控时间	前刺激开关	前刺激触点	前电压 V	前电流	前脉宽 μs	前频率 Hz	前刺激模式	备注	来医院门诊程控的经济成本（含家属）	每次往返医院程控所需要的时间	为什么要申请程控	您希望多久程控一次	选择远程程控的理由	您能理解操作过程并使用远程程控平台吗？	对远程程控平台的满意程度	您会向其他患者推荐远程程控平台吗？
1	M	1953-02-08		山东省德州市		山东大学齐鲁医院	2017-09-16	G131	R	2018-04-13	开	1+3-	1.45		210	14	连续		2017-10-12	开	1+3-	1.45		210	14	连续
1	M	1953-02-08		山东省德州市		山东大学齐鲁医院	2017-09-16	G131	R	2018-04-20	关								2018-04-13	开	1+3-	1.45		210	14	连续
1	M	1953-02-08		山东省德州市		山东大学齐鲁医院	2017-09-16	G131	R	2018-05-04	关								2018-04-20	关
1	M	1953-02-08		山东省德州市		山东大学齐鲁医院	2017-09-16	G131	R	2018-05-21	关								2018-05-04	关
2	F	1975-08-14	15932736237	天津市静海县静海开发区	难治性OAB	北京朝阳医院	2017-11-09	G132	R	2018-03-13	开	1-4+	0.6		210	14	连续										双侧植入	＜500	<12h	B求进一步改善	当有需要的时候	专业、可达到专家级服务	我对此非常熟悉	非常满意	会
2	F	1975-08-14	15932736237	天津市静海县静海开发区	难治性OAB	北京朝阳医院	2017-11-09	G132	L	2018-03-13	关									开	1-4+	0.6		210	14	连续	双侧植入
3	F	1954-01-22	15815095466	广东省汕头市金平区石砲台街道	尿潴留	北京朝阳医院	2017-11-09	G132	R	2019-11-05	开	3-4+	1.8		210	10	连续			开	1+4-	2.4		210	10	连续	双侧植入	≥10000	≥48h	A症状反复	每1-3个月一次	节约时间及经济成本	既不能理解也不能使用	满意	会
3	F	1954-01-22	15815095466	广东省汕头市金平区石砲台街道	尿潴留	北京朝阳医院	2017-11-09	G132	L	2019-11-05	开	C+4-	0.6		210	14	连续			开	C+4-	0.6		210	14	连续	双侧植入
3	F	1954-01-22	15815095466	广东省汕头市金平区石砲台街道	尿潴留	北京朝阳医院	2017-11-09	G132	L	2018-07-27	开	1+4-	1.3		210	10	连续			开	1+4-	1.3		210	10	连续	双侧植入
4	F	1960-02-10	13843282540	吉林省吉林市昌邑区	间质性膀胱炎	北京医院	2017-11-16	G132	L	2018-06-05	开	1+3-		0.7	210	14	连续		2018-05-21	开	1+3-		0.7	210	14	连续	双侧植入	500-2000	24-48h	B求进一步改善	当有需要的时候	ABCD	按照技术人员和医生的指示我可以理解和使用它	非常满意	肯定会
4	F	1960-02-10	13843282540	吉林省吉林市昌邑区	间质性膀胱炎	北京医院	2017-11-16	G132	R	2018-06-05	关								2018-05-21	开	1+3-		1.1	210	14	连续	双侧植入
4	F	1960-02-10	13843282540	吉林省吉林市昌邑区	间质性膀胱炎	北京医院	2017-11-16	G132	L	2020-06-21	开	1+3-		0.7	350	10	连续		2018-06-05	开	1+3-		0.7	210	14	连续	双侧植入
5	M	1978-10-29	18601033305	北京市门头沟	排尿障碍	北京朝阳医院	2017-11-29	G132	R	2018-03-02	开	2-4+	0.8		210	10	连续										双侧植入	＜500	<12h	B求进一步改善	当有需要的时候	节约时间及经济成本	按照技术人员和医生的指示我可以理解和使用它	满意	会
5	M	1978-10-29	18601033305	北京市门头沟	排尿障碍	北京朝阳医院	2017-11-29	G132	L	2018-03-11	开	2-4+	1.6		210	10	连续										双侧植入
5	M	1978-10-29	18601033305	北京市门头沟	排尿障碍	北京朝阳医院	2017-11-29	G132	R	2018-03-11	开	1+3-	1.35		210	10	连续		2018-03-02	开	2-4+	0.8		210	10	连续	双侧植入
5	M	1978-10-29	18601033305	北京市门头沟	排尿障碍	北京朝阳医院	2017-11-29	G132	L	2018-04-03	开	2-4+	1.1		210	10	连续		2018-03-11	开	2-4+	1.6		210	10	连续	双侧植入
5	M	1978-10-29	18601033305	北京市门头沟	排尿障碍	北京朝阳医院	2017-11-29	G132	R	2018-04-03	开	1+3-	1		210	14	连续		2018-03-11	开	1+3-	1.35		210	10	连续	双侧植入
6	M	1988-07-01	15298559608	江苏省盐城市滨海县东坎镇	排尿障碍	北京朝阳医院	2017-12-05	G132	R	2018-03-15	开	1+3-	0.55		210	14	连续										双侧植入
6	M	1988-07-01	15298559608	江苏省盐城市滨海县东坎镇	排尿障碍	北京朝阳医院	2017-12-05	G132	L	2018-03-15	开	1+3-	0.6		210	14	连续	√									双侧植入
7	F	1954-05-06	15894484836	云南省普洱市景东县文井镇	间质性膀胱炎	北京医院	2017-12-08	G132	L	2018-02-26	开	1+3-		1	210	14	连续		2018-01-16	开	1+3-		1	210	14	连续	双侧植入	≥10000	≥48h	BC	每1-3个月一次	AC	按照技术人员和医生的指示我可以理解和使用它	基本满意	不知道
7	F	1954-05-06	15894484836	云南省普洱市景东县文井镇	间质性膀胱炎	北京医院	2017-12-08	G132	R	2018-02-26	开	1-4+		1.5	210	14	连续		2018-01-16	开	1-4+		1.2	210	14	连续	双侧植入
7	F	1954-05-06	15894484836	云南省普洱市景东县文井镇	间质性膀胱炎	北京医院	2017-12-08	G132	L	2018-03-13	开	C+2-3-		1.3	210	20	连续	√	2018-02-26	开	1+3-		1	210	14	连续	双侧植入
7	F	1954-05-06	15894484836	云南省普洱市景东县文井镇	间质性膀胱炎	北京医院	2017-12-08	G132	R	2018-03-13	开	1-4+		1.4	210	14	连续	√	2018-02-26	开	1-4+		1.5	210	14	连续	双侧植入
7	F	1954-05-06	15894484836	云南省普洱市景东县文井镇	间质性膀胱炎	北京医院	2017-12-08	G132	R	2018-03-20	开	C+1-2-		1.8	210	14	连续		2018-03-13	开	1-4+		1.4	210	14	连续	双侧植入
7	F	1954-05-06	15894484836	云南省普洱市景东县文井镇	间质性膀胱炎	北京医院	2017-12-08	G132	R	2018-03-20	开	1+4-		1.4	210	14	连续		2018-03-20	开	C+1-2-		1.8	210	14	连续	双侧植入
8	F	1979-03-01	15884719466	四川省南充市阆中市	间质性膀胱炎	北京朝阳医院	2018-03-30	G131	R	2018-05-08	开	1+3-	0.85		210	14	连续	√										5000-10000	≥48h	AB	当有需要的时候	ABC	按照技术人员和医生的指示我可以理解和使用它	满意	会
9	F	1953-09-23	13002766652	山东省莱芜市	难治性OAB	山东大学齐鲁医院	2018-11-26	G132	R	2019-01-30	开	C+2-3-	1.05		210	12	连续		2018-12-24	开	C+2-3-	1.1		210	14	连续		＜500	<12h	AB	当有需要的时候	ABC	我对此非常熟悉	非常满意	会
9	F	1953-09-23	13002766652	山东省莱芜市	难治性OAB	山东大学齐鲁医院	2018-11-26	G132	R	2019-02-19	开	C+2-3-	1.05		230	10	连续		2019-01-30	开	C+2-3-	1.05		210	12	连续
9	F	1953-09-23	13002766652	山东省莱芜市	难治性OAB	山东大学齐鲁医院	2018-11-26	G132	R	2019-03-25	开	C+2-3-	1.05		230	8	连续		2019-02-19	开	C+2-3-	1.05		230	10	连续
9	F	1953-09-23	13002766652	山东省莱芜市	难治性OAB	山东大学齐鲁医院	2018-11-26	G132	R	2019-04-22	开	C+2-3-	1.15		230	6	连续		2019-03-25	开	C+2-3-	1.05		230	8	连续
9	F	1953-09-23	13002766652	山东省莱芜市	难治性OAB	山东大学齐鲁医院	2018-11-26	G132	R	2019-05-13	开	C+2-3-	1.1		300	8	连续		2019-04-22	开	C+2-3-	1.15		230	6	连续
10	F	1972-02-28	13885739876	贵州省毕节市	难治性OAB	北京医院	2019-01-18	G132	R	2019-02-25	开	1+4-	2.6		210	14	连续
10	F	1972-02-28	13885739876	贵州省毕节市	难治性OAB	北京医院	2019-01-18	G132	R	2019-03-14	开	2-4+	0.75		210	14	连续		2019-02-25	开	1+4-	2.6		210	14	连续
11	F	1974-04-30	18797864552	江西省吉安市永丰县鹿冈乡	间质性膀胱炎	北京医院	2019-01-22	G132	R	2019-02-25	开	1-4+	2.5		210	14	连续											5000-10000	24-48h	B求进一步改善	当有需要的时候	专业、可达到专家级服务	按照技术人员和医生的指示我可以理解和使用它	满意	不知道	在医院生成的远程调控记录
12	M	1954-01-26	18963329999	山东省日照市东港区	神经源性膀胱	山东大学齐鲁医院	2020-07-03	G132	R	2019-09-28	开	1+4-	1.45		210	14	连续		2020-08-26	开	1+4-	1.3		210	14	连续	双侧植入	500-2000	24-48h	B求进一步改善	当有需要的时候	专业、可达到专家级服务	我对此非常熟悉	满意	会
12	M	1954-01-26	18963329999	山东省日照市东港区	神经源性膀胱	山东大学齐鲁医院	2019-04-15	G132	L	2019-09-28	开	1+3-	1.35		210	14	连续		2020-08-26	开	1+3-	1		210	14	连续	双侧植入
12	M	1954-01-26	18963329999	山东省日照市东港区	神经源性膀胱	山东大学齐鲁医院	2019-04-15	G132	R	2020-10-06	开	1+4-	1.75		210	14	连续		2019-09-28	开	1+4-	1.45		210	14	连续	双侧植入
12	M	1954-01-26	18963329999	山东省日照市东港区	神经源性膀胱	山东大学齐鲁医院	2019-04-15	G132	L	2020-10-06	开	1+3-	1.55		210	14	连续		2019-09-28	开	1+3-	1.35		210	14	连续	双侧植入
13	F	1948-10-19	13553014896	山东省青岛市	神经源性膀胱	青岛大学附属医院	2019-05-07	G132	R	2019-05-24	开	1-4+	0.3		210	14	连续		2019-05-20	开	1-4+	0.4		210	14	连续										患者不配合
13	F	1948-10-19	13553014896	山东省青岛市	神经源性膀胱	青岛大学附属医院	2019-05-07	G132	R	2019-07-11	开	3-4+	1.7		210	14	连续		2019-05-25	开	1-4+	0.35		210	14	连续
13	F	1948-10-19	13553014896	山东省青岛市	神经源性膀胱	青岛大学附属医院	2019-05-07	G132	R	2019-07-12	开	C+3-	0.9		210	14	连续		2019-07-11	开	3-4+	1.7		210	14	连续
13	F	1948-10-19	13553014896	山东省青岛市	神经源性膀胱	青岛大学附属医院	2019-05-07	G132	R	2019-07-29	开	3-4+	1.95		210	14	连续		2019-07-12	开	C+3-	0.9		210	14	连续
13	F	1948-10-19	13553014896	山东省青岛市	神经源性膀胱	青岛大学附属医院	2019-05-07	G132	R	2019-10-26	开	2-4+	1		210	10	连续		2019-07-29	开	3-4+	1.95		210	14	连续
14	M	1951-06-14	13171649806	吉林省吉林市龙潭区大口钦满族镇	神经源性膀胱	北京清华长庚医院	2019-06-29	G132	R	2020-02-29	开	1+3-	1.3		260	20	连续		2019-12-26	开	1+3-	0.85		260	20	连续		＜500	12-24h	AB	每3-6个月一次	节约时间及经济成本	既不能理解也不能使用	非常满意	会
14	M	1951-06-14	13171649806	吉林省吉林市龙潭区大口钦满族镇	神经源性膀胱	北京清华长庚医院	2019-06-29	G132	R	2020-04-16	开	1+3-	1.7		260	20	连续		2020-02-29	开	1+3-	1.3		260	20	连续
15	F	1961-07-28	13013060550	安徽六安市舒城	间质性膀胱炎	安徽医科大学第一附属医院	2019-08-05	G132	L	2020-09-21	开	1-4+	3.25		220	14	连续		2020-08-22	开	1-3+	3.2		220	14	连续		＜500	<12h	B求进一步改善	当有需要的时候	AC	既不能理解也不能使用	基本满意	会
15	F	1961-07-28	13013060550	安徽六安市舒城	间质性膀胱炎	安徽医科大学第一附属医院	2019-08-05	G132	L	2020-09-22	开	1-4+	3.35		220	16	连续		2020-09-21	开	1-4+	3.25		220	14	连续
16	M	1983-01-10	13938803345	河南省洛阳市洛龙区	排尿障碍	北京清华长庚医院	2019-08-20	G132	R	2019-10-09	开	2+3-	1.8		120	16	连续											2000-5000	24-48h	BD	当有需要的时候	AB	我对此非常熟悉	满意	会
16	M	1983-01-10	13938803345	河南省洛阳市洛龙区	排尿障碍	北京清华长庚医院	2019-08-20	G132	R	2019-11-08	开	2+3-	2		90	20	连续		2019-10-09	开	2+3-	1.8		120	16	连续
16	M	1983-01-10	13938803345	河南省洛阳市洛龙区	排尿障碍	北京清华长庚医院	2019-08-20	G132	R	2019-12-02	开	C+4-	0.8		200	15	连续		2019-11-08	开	2+3-	2		90	20	连续
16	M	1983-01-10	13938803345	河南省洛阳市洛龙区	排尿障碍	北京清华长庚医院	2019-08-20	G132	R	2020-01-19	开	C+4-	1.1		200	15	连续		2019-12-02	开	C+4-	0.8		200	15	连续
16	M	1983-01-10	13938803345	河南省洛阳市洛龙区	排尿障碍	北京清华长庚医院	2019-08-20	G132	R	2020-03-10	开	C+4-	1.25		200	15	连续		2020-01-19	开	C+4-	1.1		200	15	连续
16	M	1983-01-10	13938803345	河南省洛阳市洛龙区	排尿障碍	北京清华长庚医院	2019-08-20	G132	R	2020-03-15	开	C+4-	1.15		200	15	连续		2020-03-10	开	C+4-	1.25		200	15	连续
16	M	1983-01-10	13938803345	河南省洛阳市洛龙区	排尿障碍	北京清华长庚医院	2019-08-20	G132	R	2020-04-12	开	C+4-	1.15		200	15	连续		2020-03-15	开	C+4-	1.15		200	15	连续
16	M	1983-01-10	13938803345	河南省洛阳市洛龙区	排尿障碍	北京清华长庚医院	2019-08-20	G132	R	2020-05-09	开	C+4-	1.45		150	15	连续		2020-04-12	开	C+4-	1.15		200	15	连续
17	F	2008-12-17	19937571635	河南省平顶山市鲁山县尧山镇	难治性OAB	郑州大学第三附属医院	2019-08-17	G132	R	2020-07-21	开	C+2-	4.1		250	12	连续	√							12	连续		＜500	12-24h	B求进一步改善	当有需要的时候	节约时间及经济成本	按照技术人员和医生的指示我可以理解和使用它	非常满意	肯定会
17	F	2008-12-17	19937571635	河南省平顶山市鲁山县尧山镇	难治性OAB	郑州大学第三附属医院	2019-08-17	G132	R	2020-10-12	开	C+2-	4.55		250	12	连续	√	2020-07-21	开	C+2-	4.1		250	12	连续
17	F	2008-12-17	19937571635	河南省平顶山市鲁山县尧山镇	难治性OAB	郑州大学第三附属医院	2019-08-17	G132	R	2020-12-22	开	2-4+	4.7		250	10	连续	√	2020-10-12	开	C+2-	4.55		250
18	F	2011-11-02	18853309897	山东省淄博市周村区南郊镇	神经源性膀胱	山东大学齐鲁医院	2019-08-26	G132	R	2019-10-17	开	1+4-	1.35		210	14	连续		2019-09-27	开	1+4-	1.15		210	14	连续		500-2000	12-24h	D定期随访	每3-6个月一次	节约时间及经济成本	按照技术人员和医生的指示我可以理解和使用它	满意	会
19	F	1974-04-06	18712832929	河北省唐山市古治区	排尿障碍	北京朝阳医院	2019-09-09	G132	L	2019-10-11	开	1+3-	1.2		210	10	连续	√										5000-10000	12-24h	AB	当有需要的时候	节约时间及经济成本	我对此非常熟悉	非常满意	肯定会
20	F	1971-10-11	18766226611	山东省青岛市黄岛区	神经源性膀胱	青岛市市立医院	2019-10-21	G132	R	2019-12-05	开	1-2-3-4+	5.95		300	25	连续		2019-11-23	开	1-2-3-4+	6		210	20	连续
20	F	1971-10-11	18766226611	山东省青岛市黄岛区	神经源性膀胱	青岛市市立医院	2019-10-21	G132	R	2019-12-17	开	1+2-3-4-	5.8		300	25	连续		2019-12-05	开	1-2-3-4+	5.95		300	25	连续
20	F	1971-10-11	18766226611	山东省青岛市黄岛区	神经源性膀胱	青岛市市立医院	2019-10-21	G132	R	2019-12-20	开	1+2-3-4-	8		300	25	连续		2019-12-17	开	1+2-3-4-	5.8		300	25	连续
20	F	1971-10-11	18766226611	山东省青岛市黄岛区	神经源性膀胱	青岛市市立医院	2019-10-21	G132	R	2019-12-22	开	C+1-2-3-	6.95		300	25	连续		2019-12-20	开	1+2-3-4-	8		300	25	连续
20	F	1971-10-11	18766226611	山东省青岛市黄岛区	神经源性膀胱	青岛市市立医院	2019-10-21	G132	R	2019-12-23	开	2-4+	6		210	14	连续	√	2019-12-22	开	C+1-2-3-	6.95		300	25	连续
21	M	1994-04-19	13992922701	陕西省铜川市耀州区	神经源性膀胱	西安交通大学第二附属医院	2019-11-04	G131	L	2020-02-07	开	1-2-4+	3.15		210	14	连续		2020-01-14	开	1-2-4+	1.5		210	14	连续		＜500	<12h	D定期随访	当有需要的时候	疫情、便捷等其他原因	我对此非常熟悉	非常满意	不知道
22	F	1950-03-25	13503410566	河南省平顶山市舞钢市八台镇	神经源性膀胱	郑州大学第一附属医院	2019-11-14	G132	L	2021-01-12	开	1+3-	1.6		210	40	连续											＜500	12-24h	A症状反复	每3-6个月一次	节约时间及经济成本	按照技术人员和医生的指示我可以理解和使用它	非常满意	肯定会
23	F	1947-02-10	15039151533	河南省焦作市解放区	间质性膀胱炎	安徽医科大学第一附属医院	2019-12-09	G132	L	2020-09-15	开	1+3-4-	4		350	10	连续		2020-09-02	开	1+3-4-	3		350	9	连续		500-2000	24-48h	B求进一步改善	当有需要的时候	BC	既不能理解也不能使用	满意	不知道
23	F	1947-02-10	15039151533	河南省焦作市解放区	间质性膀胱炎	安徽医科大学第一附属医院	2019-12-09	G132	L	2020-10-29	开	1+4-	3.5		350	14	连续		2020-09-15	开	1+3-4-	4		350	10	连续
23	F	1947-02-10	15039151533	河南省焦作市解放区	间质性膀胱炎	安徽医科大学第一附属医院	2019-12-09	G132	L	2020-12-08	开	1+4-	3.55		350	9	连续		2020-10-29	开	1+4-	3.5		350	14	连续
23	F	1947-02-10	15039151533	河南省焦作市解放区	间质性膀胱炎	安徽医科大学第一附属医院	2019-12-09	G132	L	2021-01-19	开	1+4-	3.55		350	20	连续		2020-12-08	开	1+4-	3.55		350	9	连续
24	F	2005-06-05	17775171978	湖南省怀化市鹤城区	神经源性膀胱	上海交通大学附属仁济医院	2019-12-21	G132	R	2020-07-29	开	C+4-		2	360	35	连续	√
25	F	1964-11-22	13793887320	山东省滨州市阳信县水落坡乡	顽固性便秘	滨州医学院附属医院	2020-01-01	G132	R	2020-02-01	开	1-3+	1.55		210	14	连续		2020-01-14	开	1-3+	1.35		210	14	连续
25	F	1964-11-22	13793887320	山东省滨州市阳信县水落坡乡	顽固性便秘	滨州医学院附属医院	2020-01-01	G132	R	2020-02-21	开	1-3+	1.4		210	14	连续		2020-02-01	开	1-3+	1.55		210	14	连续
26	M	1981-01-18	13863425935	山东省济南市	神经源性膀胱	山东大学齐鲁医院	2020-03-31	G132	R	2020-09-23	开	C+1-2-	2.4		260	20	连续		2020-07-09	开	1-2-4+	3		210	14	连续		＜500	<12h	B求进一步改善	当有需要的时候	疫情、便捷等其他原因	我对此非常熟悉	满意	会
26	M	1981-01-18	13863425935	山东省济南市	神经源性膀胱	山东大学齐鲁医院	2020-03-31	G132	R	2020-10-24	开	C+1-2-3-	3.05		210	14	连续		2020-09-23	开	C+1-2-	2.4		260	20	连续
26	M	1981-01-18	13863425935	山东省济南市	神经源性膀胱	山东大学齐鲁医院	2020-03-31	G132	R	2020-11-12	开	C+1-2-3-	2.6		300	30	连续		2020-10-24	开	C+1-2-3-	3.05		210	14	连续
26	M	1981-01-18	13863425935	山东省济南市	神经源性膀胱	山东大学齐鲁医院	2020-03-31	G132	R	2020-11-14	开	C+1-2-3-4-	2.6		210	14	连续		2020-11-12	开	C+1-2-3-	2.6		300	30	连续
26	M	1981-01-18	13863425935	山东省济南市	神经源性膀胱	山东大学齐鲁医院	2020-03-31	G132	R	2020-11-17	开	C+1-2-3-4-	2.5		210	14	连续		2020-11-14	开	C+1-2-3-4-	2.6		210	14	连续
26	M	1981-01-18	13863425935	山东省济南市	神经源性膀胱	山东大学齐鲁医院	2020-03-31	G132	R	2020-12-10	开	C+1-2-3-4-	2.5		210	14	连续		2020-11-17	开	C+1-2-3-4-	2.5		210	14	连续
26	M	1981-01-18	13863425935	山东省济南市	神经源性膀胱	山东大学齐鲁医院	2020-03-31	G132	R	2021-01-18	开	C+2-3-	2.5		210	14	连续		2020-12-10	开	C+1-2-3-4-	2.5		210	14	连续
26	M	1981-01-18	13863425935	山东省济南市	神经源性膀胱	山东大学齐鲁医院	2020-03-31	G132	R	2021-01-19	开	C+2-	2.3		210	14	连续		2021-01-18	开	C+2-3-	2.5		210	14	连续
26	M	1981-01-18	13863425935	山东省济南市	神经源性膀胱	山东大学齐鲁医院	2020-03-31	G132	R	2021-02-03	开	C+2-3-	2.5		210	14	连续		2021-01-19	开	C+2-	2.3		210	14	连续
27	M	1949-08-16	15954266378	山东省青岛市崂山区	间质性膀胱炎	青岛市市立医院	2020-04-10	G132	R	2020-05-12	开	1-4+	1		210	60	连续											＜500	<12h	AB	当有需要的时候	疫情、便捷等其他原因	既不能理解也不能使用	满意	会
27	M	1949-08-16	15954266378	山东省青岛市崂山区	间质性膀胱炎	青岛市市立医院	2020-04-10	G132	R	2020-05-15	开	1-4+	1		210	30	连续		2020-05-12	开	1-4+	1		210	60	连续
27	M	1949-08-16	15954266378	山东省青岛市崂山区	间质性膀胱炎	青岛市市立医院	2020-04-10	G132	R	2020-05-25	开	1-4+	1.25		210	30	连续		2020-05-15	开	1-4+	1		210	30	连续
27	M	1949-08-16	15954266378	山东省青岛市崂山区	间质性膀胱炎	青岛市市立医院	2020-04-10	G132	R	2020-06-03	开	1-4+	1.35		210	40	连续		2020-05-25	开	1-4+	1.25		210	30	连续
27	M	1949-08-16	15954266378	山东省青岛市崂山区	间质性膀胱炎	青岛市市立医院	2020-04-10	G132	R	2020-07-02	开	1-2-4+	1		210	90	连续		2020-06-03	开	1-4+	1.35		210	40	连续
27	M	1949-08-16	15954266378	山东省青岛市崂山区	间质性膀胱炎	青岛市市立医院	2020-04-10	G132	R	2020-07-18	开	1-4+	1		210	120	连续		2020-07-02	开	1-2-4+	1		210	90	连续
27	M	1949-08-16	15954266378	山东省青岛市崂山区	间质性膀胱炎	青岛市市立医院	2020-04-10	G132	R	2020-10-02	开	1-4+	1.4		210	120	连续		2020-07-18	开	1-4+	1		210	120	连续
27	M	1949-08-16	15954266378	山东省青岛市崂山区	间质性膀胱炎	青岛市市立医院	2020-04-10	G132	R	2020-10-10	开	1-4+	1.7		210	160	连续		2020-10-02	开	1-4+	1.4		210	120	连续
27	M	1949-08-16	15954266378	山东省青岛市崂山区	间质性膀胱炎	青岛市市立医院	2020-04-10	G132	R	2020-11-11	开	1-4+	2		210	210	连续		2020-10-10	开	1-4+	1.7		210	160	连续
27	M	1949-08-16	15954266378	山东省青岛市崂山区	间质性膀胱炎	青岛市市立医院	2020-04-10	G132	R	2020-11-26	开	1-4+	2.5		210	210	连续		2020-11-11	开	1-4+	2		210	210	连续
27	M	1949-08-16	15954266378	山东省青岛市崂山区	间质性膀胱炎	青岛市市立医院	2020-04-10	G132	R	2020-12-08	开	2-4+	2.2		210	250	连续		2020-11-26	开	1-4+	2.5		210	210	连续
27	M	1949-08-16	15954266378	山东省青岛市崂山区	间质性膀胱炎	青岛市市立医院	2020-04-10	G132	R	2020-12-12	开	1-4+	2.75		210	140	连续		2020-12-08	开	2-4+	2.2		210	250	连续
27	M	1949-08-16	15954266378	山东省青岛市崂山区	间质性膀胱炎	青岛市市立医院	2020-04-10	G132	R	2020-12-16	开	1-2-4+	2.2		210	140	连续		2020-12-12	开	1-4+	2.75		210	140	连续
27	M	1949-08-16	15954266378	山东省青岛市崂山区	间质性膀胱炎	青岛市市立医院	2020-04-10	G132	R	2020-12-20	开	1-2-4+	2.45		210	140	连续		2020-12-16	开	1-2-4+	2.2		210	140	连续
27	M	1949-08-16	15954266378	山东省青岛市崂山区	间质性膀胱炎	青岛市市立医院	2020-04-10	G132	R	2020-12-24	开	1-2-4+	2.55		210	210	连续		2020-12-20	开	1-2-4+	2.45		210	140	连续
27	M	1949-08-16	15954266378	山东省青岛市崂山区	间质性膀胱炎	青岛市市立医院	2020-04-10	G132	R	2021-01-03	开	C+1-2-3-	1.85		210	210	连续		2020-12-24	开	1-2-4+	2.55		210	210	连续
27	M	1949-08-16	15954266378	山东省青岛市崂山区	间质性膀胱炎	青岛市市立医院	2020-04-10	G132	R	2021-01-13	开	1-2-4+	2.6		210	210	连续		2021-01-03	开	C+1-2-3-	1.85		210	210	连续
27	M	1949-08-16	15954266378	山东省青岛市崂山区	间质性膀胱炎	青岛市市立医院	2020-04-10	G132	R	2021-01-15	开	1-2-4+	4.3		90	250	连续		2021-01-13	开	1-2-4+	2.6		210	210	连续
27	M	1949-08-16	15954266378	山东省青岛市崂山区	间质性膀胱炎	青岛市市立医院	2020-04-10	G132	R	2021-01-18	开	1-4+	2.75		210	250	连续		2021-01-15	开	1-2-4+	4.3		90	250	连续
27	M	1949-08-16	15954266378	山东省青岛市崂山区	间质性膀胱炎	青岛市市立医院	2020-04-10	G132	R	2021-01-21	开	1-2-3-4+	3.75		210	14	连续		2021-01-18	开	1-4+	2.75		210	250	连续
27	M	1949-08-16	15954266378	山东省青岛市崂山区	间质性膀胱炎	青岛市市立医院	2020-04-10	G132	R	2021-02-10	开	1-4+	1.55		210	250	连续		2021-01-21	开	1-2-3-4+	3.75		210	14	连续
27	M	1949-08-16	15954266378	山东省青岛市崂山区	间质性膀胱炎	青岛市市立医院	2020-04-10	G132	R	2021-02-18	开	1-4+	2.5		210	250	连续		2021-02-10	开	1-4+	1.55		210	250	连续
27	M	1949-08-16	15954266378	山东省青岛市崂山区	间质性膀胱炎	青岛市市立医院	2020-04-10	G132	R	2021-02-20	开	1-4+	2.5		300	250	连续		2021-02-18	开	1-4+	2.5		210	250	连续
27	M	1949-08-16	15954266378	山东省青岛市崂山区	间质性膀胱炎	青岛市市立医院	2020-04-10	G132	R	2021-02-21	开	1-2-3-4+	1.7		300	250	连续		2021-02-20	开	1-4+	2.5		300	250	连续
27	M	1949-08-16	15954266378	山东省青岛市崂山区	间质性膀胱炎	青岛市市立医院	2020-04-10	G132	R	2021-03-01	开	1-2-4+	2		300	250	连续		2021-02-21	开	1-2-3-4+	1.7		300	250	连续
27	M	1949-08-16	15954266378	山东省青岛市崂山区	间质性膀胱炎	青岛市市立医院	2020-04-10	G132	R	2021-03-10	开	1+2-3+4-	1.5		300	250	连续		2021-03-01	开	1-2-4+	2		300	250	连续
28	M	1958-07-14	17701603559	上海市嘉定区江桥镇	神经源性膀胱	上海交通大学附属仁济医院	2020-04-11	G132	R	2020-06-17	开	1-4+		2	360	45	连续
28	M	1958-07-14	17701603559	上海市嘉定区江桥镇	神经源性膀胱	上海交通大学附属仁济医院	2020-04-11	G132	R	2020-08-12	开	2-4+		1.9	360	14	连续		2020-06-17	开	1-4+		2	360	45	连续
28	M	1958-07-14	17701603559	上海市嘉定区江桥镇	神经源性膀胱	上海交通大学附属仁济医院	2020-04-11	G132	R	2021-01-11	开	1-4+	2		360	35	连续		2020-08-12	开	2-4+		1.9	360	14	连续
29	F	2001-03-19	15839689608	河南省许昌市魏都区	神经源性膀胱	郑州大学第一附属医院	2020-04-11	G132	L	2020-09-23	开	1+4-	3.5		60	50	连续											500-2000	24-48h	D定期随访	每3-6个月一次	节约时间及经济成本	我对此非常熟悉	非常满意	肯定会
29	F	2001-03-19	15839689608	河南省许昌市魏都区	神经源性膀胱	郑州大学第一附属医院	2020-04-11	G132	L	2021-01-15	开	1+4-	3		60	50	连续		2020-09-23	开	1+4-	3.5		60	50	连续
29	F	2001-03-19	15839689608	河南省许昌市魏都区	神经源性膀胱	郑州大学第一附属医院	2020-04-11	G132	L	2021-01-29	开	1+4-	3		60	50	连续		2021-01-15	开	1+4-	3		60	50	连续
30	M	2002-07-20	15153737726	山东省济宁市任城区喻屯镇	神经源性膀胱	山东大学齐鲁医院	2020-05-09	G132	R	2020-06-21	开	1-4+	1.25		210	14	连续		2020-06-01	开	1-4+	1		210	70	连续
31	M	1979-11-30	18321712289	上海市普陀区	神经源性膀胱	上海交通大学附属仁济医院	2020-05-09	G132	R	2020-06-03	开	1-4+		1.5	360	14	连续											＜500	<12h	D定期随访	当有需要的时候	节约时间及经济成本	按照技术人员和医生的指示我可以理解和使用它	满意	会
31	M	1979-11-30	18321712289	上海市普陀区	神经源性膀胱	上海交通大学附属仁济医院	2020-05-09	G132	R	2020-06-17	开	1-4+		2.5	360	14	连续		2020-06-03	开	1-4+		1.5	360	14	连续
31	M	1979-11-30	18321712289	上海市普陀区	神经源性膀胱	上海交通大学附属仁济医院	2020-05-09	G132	R	2021-01-04	开	C+1-	1.7		360	14	连续		2020-06-17	开	1-4+		2.5	360	14	连续
32	F	1999-02-17	15516873878	河南省驻马店上蔡县	神经源性膀胱	郑州大学第三附属医院	2020-05-20	G132	L	2020-08-25	开	1-4+	3.85		230	14	连续	√										＜500	<12h	A症状反复	当有需要的时候	节约时间及经济成本	我对此非常熟悉	非常满意	肯定会
32	F	1999-02-17	15516873878	河南省驻马店上蔡县	神经源性膀胱	郑州大学第三附属医院	2020-05-20	G132	L	2020-08-28	开	C+1-	4.9		230	14	连续	√	2020-08-25	开	1-4+	3.85		230	14	连续
32	F	1999-02-17	15516873878	河南省驻马店上蔡县	神经源性膀胱	郑州大学第三附属医院	2020-05-20	G132	L	2020-09-01	开	C+1-	7.5		250	14	连续	√	2020-08-28	开	C+1-	4.9		230	14	连续
32	F	1999-02-17	15516873878	河南省驻马店上蔡县	神经源性膀胱	郑州大学第三附属医院	2020-05-20	G132	L	2020-11-18	关								2020-09-01	开	C+1-	7.5		250	14	连续
32	F	1999-02-17	15516873878	河南省驻马店上蔡县	神经源性膀胱	郑州大学第三附属医院	2020-05-20	G132	L	2020-11-18	开	C+3-4-	3.5		300	12	连续		2020-11-18	关
33	F	1963-01-27	17768235006	江苏省盐城市	尿潴留	上海交通大学附属仁济医院	2020-05-25	G132	R	2020-07-15	开	1+4-	1.05		350	28	连续		2020-06-21	关								500-2000	24-48h	AB	当有需要的时候	ABCD	既不能理解也不能使用	非常满意	肯定会
34	M	1946-10-22	13803035113	天津市南开区	顽固型便秘	天津市人民医院	2020-07-02	G132	L	2020-09-21	开	2-4+	1.35		210	14	连续											＜500	<12h	B求进一步改善	每周一次	专业、可达到专家级服务	既不能理解也不能使用	满意	会
34	M	1946-10-22	13803035113	天津市南开区	顽固型便秘	天津市人民医院	2020-07-02	G132	L	2020-10-12	开	2-4+	1.4		210	14	连续		2020-09-21	开	2-4+	1.35		210	14	连续
34	M	1946-10-22	13803035113	天津市南开区	顽固型便秘	天津市人民医院	2020-07-02	G132	L	2020-10-27	开	1-2-3+4-	0.7		210	14	连续		2020-10-12	开	2-4+	1.4		210	14	连续
34	M	1946-10-22	13803035113	天津市南开区	顽固型便秘	天津市人民医院	2020-07-02	G132	L	2020-10-30	开	1-4+	1.4		210	14	连续		2020-10-27	开	1-2-3+4-	0.7		210	14	连续
34	M	1946-10-22	13803035113	天津市南开区	顽固型便秘	天津市人民医院	2020-07-02	G132	L	2020-11-03	开	1-3+	1.5		210	14	连续		2020-10-30	开	1-4+	1.4		210	14	连续
34	M	1946-10-22	13803035113	天津市南开区	顽固型便秘	天津市人民医院	2020-07-02	G132	L	2020-11-15	开	1-3+	2.05		210	14	连续		2020-11-03	开	1-3+	1.5		210	14	连续
35	M	1982-08-11	15096037752	湖南省衡阳市衡阳县	神经源性膀胱	安徽医科大学第一附属医院	2020-07-10	G132	R	2020-11-04	开	C+4-	1		360	10	连续											500-2000	12-24h	D定期随访	每1-3个月一次	ABCD	我对此非常熟悉	非常满意	会
35	M	1982-08-11	15096037752	湖南省衡阳市衡阳县	神经源性膀胱	安徽医科大学第一附属医院	2020-07-10	G132	R	2020-11-25	开	C+4-	1.05		360	10	连续		2020-11-04	开	C+4-	1		360	10	连续
35	M	1982-08-11	15096037752	湖南省衡阳市衡阳县	神经源性膀胱	安徽医科大学第一附属医院	2020-07-10	G132	R	2020-11-26	开	C+4-	1.2		360	8	连续		2020-11-25	开	C+4-	1.05		360	10	连续
35	M	1982-08-11	15096037752	湖南省衡阳市衡阳县	神经源性膀胱	安徽医科大学第一附属医院	2020-07-10	G132	R	2020-12-28	开	C+2-	1.4		450	14	连续		2020-11-26	开	C+4-	1.2		360	8	连续
35	M	1982-08-11	15096037752	湖南省衡阳市衡阳县	神经源性膀胱	安徽医科大学第一附属医院	2020-07-10	G132	R	2021-01-19	开	C+3-4-	1.1		400	8	连续		2020-12-28	开	C+2-	1.4		450	14	连续
35	M	1982-08-11	15096037752	湖南省衡阳市衡阳县	神经源性膀胱	安徽医科大学第一附属医院	2020-07-10	G132	R	2021-03-02	开	C+3-4-	0.85		400	8	连续		2021-01-19	开	C+3-4-	1.1		400	8	连续
35	M	1982-08-11	15096037752	湖南省衡阳市衡阳县	神经源性膀胱	安徽医科大学第一附属医院	2020-07-10	G132	R	2021-03-08	开	1+4-	2		360	10	连续		2021-03-02	开	C+3-4-	0.85		400	8	连续
36	M	1985-07-10	13616512952	浙江省杭州市余杭区塘西镇	神经源性膀胱	树兰（杭州）医院	2020-07-09	G132	R	2021-03-02	开	C+4-	1.95		210	14	连续		2020-07-27	开	3+4-	1.5		210	21	连续	双侧植入									不配合
36	M	1985-07-10	13616512952	浙江省杭州市余杭区塘西镇	神经源性膀胱	树兰（杭州）医院	2020-07-09	G132	L	2021-03-02	开	C+3-	1.55		60	11	连续										双侧植入
37	M	2000-11-13	15948409721	吉林省永吉县北大湖镇	神经源性膀胱	上海交通大学附属仁济医院	2020-07-19	G132	R	2020-08-15	关																	＜500	12-24h	ABD	当有需要的时候	ABCD	我对此非常熟悉	基本满意	不知道
37	M	2000-11-13	15948409721	吉林省永吉县北大湖镇	神经源性膀胱	上海交通大学附属仁济医院	2020-07-19	G132	R	2020-08-17	开	1+4-	0.85		360	35	连续	√	2020-08-15	关
37	M	2000-11-13	15948409721	吉林省永吉县北大湖镇	神经源性膀胱	上海交通大学附属仁济医院	2020-07-19	G132	R	2020-09-09	开	1+4-	1.25		360	35	连续	√	2020-08-17	开	1+4-	0.85		360	35	连续
37	M	2000-11-13	15948409721	吉林省永吉县北大湖镇	神经源性膀胱	上海交通大学附属仁济医院	2020-07-19	G132	R	2021-01-13	开	1+4-	1.45		360	35	连续	√	2020-09-09	开	1+4-	1.25		360	35	连续
37	M	2000-11-13	15948409721	吉林省永吉县北大湖镇	神经源性膀胱	上海交通大学附属仁济医院	2020-07-19	G132	R	2021-02-09	开	C+4-	0.9		360	35	连续	√	2021-01-13	开	1+4-	1.45		360	35	连续
38	F	1946-02-28	13938508009	河南省郑州市金水区	间质性膀胱炎	郑州大学第一附属医院	2020-07-20	G132	L	2020-10-13	开	1+3-	0.9		280	6	连续
38	F	1946-02-28	13938508009	河南省郑州市金水区	间质性膀胱炎	郑州大学第一附属医院	2020-07-20	G132	L	2020-10-15	开	1+3-4-	1		300	8	连续		2020-10-13	开	1+3-	0.9		280	6	连续
38	F	1946-02-28	13938508009	河南省郑州市金水区	间质性膀胱炎	郑州大学第一附属医院	2020-07-20	G132	L	2020-10-22	开	1+3-4-	0.9		320	8	连续		2020-10-15	开	1+3-4-	1		300	8	连续
38	F	1946-02-28	13938508009	河南省郑州市金水区	间质性膀胱炎	郑州大学第一附属医院	2020-07-20	G132	L	2020-11-11	开	1+3-	1.1		250	14	连续		2020-10-22	开	1+3-4-	0.9		320	8	连续
38	F	1946-02-28	13938508009	河南省郑州市金水区	间质性膀胱炎	郑州大学第一附属医院	2020-07-20	G132	L	2020-11-16	开	1+3-	0.95		250	14	连续		2020-11-11	开	1+3-	1.1		250	14	连续
38	F	1946-02-28	13938508009	河南省郑州市金水区	间质性膀胱炎	郑州大学第一附属医院	2020-07-20	G132	L	2020-12-04	开	1+3-	0.95		250	14	连续		2020-11-16	开	1+3-	0.95		250	14	连续
38	F	1946-02-28	13938508009	河南省郑州市金水区	间质性膀胱炎	郑州大学第一附属医院	2020-07-20	G132	L	2020-12-15	开	1+3-	1		250	14	连续		2020-12-04	开	1+3-	0.95		250	14	连续
39	F	1953-09-07	13586308053	浙江省嘉兴市嘉善县	难治性OAB	上海交通大学附属仁济医院	2020-07-26	G132	L	2020-09-02	开	2-4+	1.3		210	14	连续	√	2020-08-31	关
39	F	1953-09-07	13586308053	浙江省嘉兴市嘉善县	难治性OAB	上海交通大学附属仁济医院	2020-07-26	G132	L	2020-09-16	开	2-4+	1.4		210	14	连续	√	2020-09-02	开	2-4+	1.3		210	14	连续
40	F	1956-10-17	13956983402	安徽省芜湖市南陵县籍山镇	神经源性膀胱	上海交通大学附属仁济医院	2020-08-04	G132	R	2020-08-19	开	2-4+	0.65		360	35	连续	√
40	F	1956-10-17	13956983402	安徽省芜湖市南陵县籍山镇	神经源性膀胱	上海交通大学附属仁济医院	2020-08-04	G132	R	2020-09-02	开	2-4+	0.6		360	35	连续	√	2020-08-19	开	2-4+	0.65		360	35	连续
40	F	1956-10-17	13956983402	安徽省芜湖市南陵县籍山镇	神经源性膀胱	上海交通大学附属仁济医院	2020-08-04	G132	R	2020-10-14	开	2-4+	0.7		360	35	连续	√	2020-09-02	开	2-4+	0.6		360	35	连续
40	F	1956-10-17	13956983402	安徽省芜湖市南陵县籍山镇	神经源性膀胱	上海交通大学附属仁济医院	2020-08-04	G132	R	2020-01-19	开	C+2-	0.65		360	35	连续	√	2020-10-14	开	2-4+	0.7		360	35	连续
40	F	1956-10-17	13956983402	安徽省芜湖市南陵县籍山镇	神经源性膀胱	上海交通大学附属仁济医院	2020-08-04	G132	R	2020-02-08	开	C+2-	0.7		360	35	连续	√	2020-01-19	开	C+2-	0.65		360	35	连续
40	F	1956-10-17	13956983402	安徽省芜湖市南陵县籍山镇	神经源性膀胱	上海交通大学附属仁济医院	2020-08-04	G132	R	2020-03-10	开	C+2-	0.7		360	35	连续	√	2020-02-08	开	C+2-	0.7		360	35	连续
41	F	1971-04-06	13907119415	湖北省武汉市东西湖	间质性膀胱炎	上海交通大学附属仁济医院	2020-08-07	G132	R	2020-09-16	开	2-4+	1.55		270	14	连续	√										500-2000	24-48h	B求进一步改善	当有需要的时候	节约时间及经济成本	我对此非常熟悉	非常满意	肯定会
41	F	1971-04-06	13907119415	湖北省武汉市东西湖	间质性膀胱炎	上海交通大学附属仁济医院	2020-08-07	G132	R	2020-09-28	开	2-4+	1.45		360	14	连续	√	2020-09-16	开	2-4+	1.55		270	14	连续
41	F	1971-04-06	13907119415	湖北省武汉市东西湖	间质性膀胱炎	上海交通大学附属仁济医院	2020-08-07	G132	R	2020-11-18	开	2-4+	1.4		360	21	连续	√	2020-09-28	开	2-4+	1.45		360	14	连续
42	M	2001-07-06	17775001949	安徽省阜阳市阜南县	神经源性膀胱	阜阳市人民医院	2020-08-10	G131	R	2020-09-21	开	1-4+	4.5		300	35	连续			关																暂停服务
42	M	2001-07-06	17775001949	安徽省阜阳市阜南县	神经源性膀胱	阜阳市人民医院	2020-08-10	G131	R	2020-09-29	开	1+3-	3.2		300	14	连续		2020-09-21	开	1-4+	4.5		300	35	连续
42	M	2001-07-06	17775001949	安徽省阜阳市阜南县	神经源性膀胱	阜阳市人民医院	2020-08-10	G131	R	2020-10-13	开	1+3-	3.2		300	35	连续		2020-09-29	开	1+3-	3.2		300	14	连续
42	M	2001-07-06	17775001949	安徽省阜阳市阜南县	神经源性膀胱	阜阳市人民医院	2020-08-10	G131	R	2020-11-09	开	1-4+	4.4		300	35	连续		2020-10-13	开	1+3-	3.2		300	35	连续
42	M	2001-07-06	17775001949	安徽省阜阳市阜南县	神经源性膀胱	阜阳市人民医院	2020-08-10	G131	R	2020-11-19	开	1-4+	4.5		300	35	连续		2020-11-09	开	1-4+	4.4		300	35	连续
43	F	2005-03-06	15237469660	河南省鄢陵县安陵镇	神经源性膀胱	上海交通大学附属仁济医院	2020-09-13	G132	L	2020-09-16	开	1+4-	1.2		360	35	连续											5000-10000	≥48h	D定期随访	每1-3个月一次	节约时间及经济成本	我对此非常熟悉	非常满意	肯定会
43	F	2005-03-06	15237469660	河南省鄢陵县安陵镇	神经源性膀胱	上海交通大学附属仁济医院	2020-09-13	G132	L	2020-10-09	开	1+4-	1.3		360	35	连续		2020-09-16	开	1+4-	1.2		360	35	连续
43	F	2005-03-06	15237469660	河南省鄢陵县安陵镇	神经源性膀胱	上海交通大学附属仁济医院	2020-09-13	G132	L	2020-10-27	开	1+4-	1.4		360	35	连续		2020-10-09	开	1+4-	1.3		360	35	连续
43	F	2005-03-06	15237469660	河南省鄢陵县安陵镇	神经源性膀胱	上海交通大学附属仁济医院	2020-09-13	G132	L	2021-02-09	开	1+4-	1.7		360	35	连续		2020-10-27	开	1+4-	1.4		360	35	连续
44	F	1954-02-12	18971370757	湖北省武汉市洪山区	神经源性膀胱	湖北省中医院	2020-09-27	G132	L	2020-10-14	开	2-4+	1		360	14	连续	√										＜500	<12h	B求进一步改善	当有需要的时候		既不能理解也不能使用	满意	会
45	F	1992-08-03	18749843695	河南省开封市杞县	排尿障碍	中国人民解放军总医院	2020-08-26	G132	R	2021-02-06	开	C+3-4-	2.3		250	40	连续		2021-01-07	开	C+3-4-	2.2		250	40	连续		500-2000	12-24h	A症状反复	当有需要的时候	节约时间及经济成本	按照技术人员和医生的指示我可以理解和使用它	基本满意	不知道
45	F	1992-08-03	18749843695	河南省开封市杞县	排尿障碍	中国人民解放军总医院	2020-08-26	G132	R	2021-02-07	开	C+3-4-	2.2		250	40	连续		2021-02-06	开	C+3-4-	2.3		250	40	连续
45	F	1992-08-03	18749843695	河南省开封市杞县	排尿障碍	中国人民解放军总医院	2020-08-26	G132	R	2021-02-08	开	C+3-4-	2.2		250	14	连续		2021-02-07	开	C+3-4-	2.2		250	40	连续
46	F	1958-12-28	13637284348	安徽省合肥市巢湖市	间质性膀胱炎	上海交通大学附属仁济医院	2020-10-11	G132	L	2020-10-14	开	1+3-	0.7		210	14	连续	√										500-2000	24-48h	D定期随访	每年一次	ACD	我对此非常熟悉	非常满意	肯定会
46	F	1958-12-28	13637284348	安徽省合肥市巢湖市	间质性膀胱炎	上海交通大学附属仁济医院	2020-10-11	G132	L	2020-10-28	开	1+3-	0.95		210	10	连续	√	2020-10-14	开	1+3-	0.7		210	14	连续
47	M	1986-08-25	18029962308	江西省抚州市广昌县	难治性OAB	上海交通大学附属仁济医院	2020-11-05	G132	R	2020-11-09	开	1+4-	0.55		210	14	连续	√
47	M	1986-08-25	18029962308	江西省抚州市广昌县	难治性OAB	上海交通大学附属仁济医院	2020-11-05	G132	R	2020-11-25	开	1+4-	0.55		270	14	连续	√	2020-11-09	开	1+4-	0.55		210	14	连续
47	M	1986-08-25	18029962308	江西省抚州市广昌县	难治性OAB	上海交通大学附属仁济医院	2020-11-05	G132	R	2021-02-01	开	1+4-	0.7		210	14	连续	√	2020-11-25	开	1+4-	0.55		270	14	连续
48	F	1969-11-06	13969468139	山东省枣庄市市中区市中区	神经源性膀胱	山东省立医院	2020-09-23	G132	R	2020-12-27	开	1-4+	1.65		210	14	连续											500-2000	24-48h	A症状反复	当有需要的时候	节约时间及经济成本	我对此非常熟悉	非常满意	肯定会
49	M	1982-08-09	13869473825	山东省枣庄市滕州市	神经源性膀胱	山东省立医院	2020-11-02	G132	R	2021-01-26	开	1+3-	4.45		300	40	连续
50	F	1981-03-16	13636627169	上海市松江区	难治性OAB	上海交通大学附属仁济医院	2020-11-14	G132	L	2020-11-18	开	1-2-4+	0.8		210	28	连续	√																		不配合
50	F	1981-03-16	13636627169	上海市松江区	难治性OAB	上海交通大学附属仁济医院	2020-11-14	G132	L	2020-11-18	开	1-2-4+	1.2		210	14	连续	√	2020-11-18	开	1-2-4+	0.8		210	28	连续
51	F	1943-06-16	15054045491	山东省菏泽市鄄城县	难治性OAB	山东大学齐鲁医院	2020-11-20	G132	L	2021-03-01	开	1-4+	1.55		210	14	连续		2020-11-20	关								500-2000	12-24h	B求进一步改善	当有需要的时候	ABCD	我对此非常熟悉	非常满意	肯定会
52	F	1986-01-15	13083105882	江苏省镇江市丹阳市云阳镇	神经源性膀胱	上海交通大学附属仁济医院	2020-11-29	G132	L	2020-12-02	开	1+4-	1.8		210	35	连续	√										＜500	12-24h	AB	当有需要的时候	ABCD	我对此非常熟悉	非常满意	肯定会
52	F	1986-01-15	13083105882	江苏省镇江市丹阳市云阳镇	神经源性膀胱	上海交通大学附属仁济医院	2020-11-29	G132	L	2020-12-14	开	1+4-	2		210	35	连续	√	2020-12-02	开	1+4-	1.8		210	35	连续
52	F	1986-01-15	13083105882	江苏省镇江市丹阳市云阳镇	神经源性膀胱	上海交通大学附属仁济医院	2020-11-29	G132	L	20201/2/1	开	1+4-	2.3		210	28	连续	√	2020-12-14	开	1+4-	2		210	35	连续
53	F	1955-08-06	15996538818	江苏省南通市通州区	神经源性膀胱	上海交通大学附属仁济医院	2020-11-29	G132	R	2020-12-02	开	1+4-	0.6		360	14	连续	√										＜500	<12h	B求进一步改善	当有需要的时候	ABCD	我对此非常熟悉	非常满意	会
53	F	1955-08-06	15996538818	江苏省南通市通州区	神经源性膀胱	上海交通大学附属仁济医院	2020-11-29	G132	R	2020-12-14	开	1+4-	0.65		360	14	连续	√	2020-12-02	开	1+4-	0.6		360	14	连续
54	F	1959-06-18	13509166208	陕西省汉中市大河坎镇	神经源性膀胱	上海交通大学附属仁济医院	2020-12-28	G132	R	2020-12-31	开	1+3-4-	0.6		360	14	连续	√												D定期随访	每1-3个月一次	节约时间及经济成本	按照技术人员和医生的指示我可以理解和使用它	满意	会	之前在上海程控，不知道路费情况
54	F	1959-06-18	13509166208	陕西省汉中市大河坎镇	神经源性膀胱	上海交通大学附属仁济医院	2020-12-28	G132	R	2021-01-11	开	1+4-	0.8		360	28	连续	√	2020-12-31	开	1+3-4-	0.6		360	14	连续
54	F	1959-06-18	13509166208	陕西省汉中市大河坎镇	神经源性膀胱	上海交通大学附属仁济医院	2020-12-28	G132	R	2021-02-09	开	C+4-	0.8		360	14	连续	√	2021-01-11	开	1+4-	0.8		360	28	连续
54	F	1959-06-18	13509166208	陕西省汉中市大河坎镇	神经源性膀胱	上海交通大学附属仁济医院	2020-12-28	G132	R	2021-03-10	开	C+4-	0.9		360	14	连续	√	2021-02-09	开	C+4-	0.8		360	14	连续
55	F	1958-07-04	15180029010	江西省新余市渝水区	神经源性膀胱	上海交通大学附属仁济医院	2020-12-31	G132	L	2021-01-04	开	1-4+	0.95		360	35	连续	√										500-2000	≥48h	B求进一步改善	每1-3个月一次	节约时间及经济成本	按照技术人员和医生的指示我可以理解和使用它	满意	会
55	F	1958-07-04	15180029010	江西省新余市渝水区	神经源性膀胱	上海交通大学附属仁济医院	2020-12-31	G132	L	2021-01-19	开	1-4+	1.1		360	35	连续	√	2021-01-04	开	1-4+	0.95		360	35	连续
55	F	1958-07-04	15180029010	江西省新余市渝水区	神经源性膀胱	上海交通大学附属仁济医院	2020-12-31	G132	L	2021-03-15	开	C+2-	0.45		360	35	连续		2021-01-19	开	1-4+	1.1		360	35	连续
56	F	1962-10-21	18338777713	河南省商丘市睢阳区	间质性膀胱炎	郑州大学第一附属医院	2020-12-14	G132	L	2021-01-26	开	2-3-4+	1.1		300	10	连续		2021-01-20	开	2-3-4+	1.1		300	10	连续		＜500	12-24h	AB	当有需要的时候	ABCD	我对此非常熟悉	非常满意	肯定会
56	F	1962-10-21	18338777713	河南省商丘市睢阳区	间质性膀胱炎	郑州大学第一附属医院	2020-12-14	G132	L	2021-02-04	开	2-3-4+	1.1		300	10	连续		2021-01-26	开	2-3-4+	1.1		300	10	连续
56	F	1962-10-21	18338777713	河南省商丘市睢阳区	间质性膀胱炎	郑州大学第一附属医院	2020-12-14	G132	L	2021-02-09	开	2-3-4+	1.2		300	10	连续		2021-02-04	开	2-3-4+	1.1		300	10	连续
57	M	1958-06-24	17858136884	浙江省绍兴市越城区	神经源性膀胱	上海交通大学附属仁济医院	2020-12-28	G132	L	2020-12-31	开	1-4+	1.2		360	14	连续	√
57	M	1958-06-24	17858136884	浙江省绍兴市越城区	神经源性膀胱	上海交通大学附属仁济医院	2020-12-28	G132	L	2021-01-11	开	1-4+	1.5		360	14	连续	√	2020-12-31	开	1-4+	1.2		360	14	连续
58	M	2008-03-19	13879440729	江西省抚州市宜黄县新丰乡	神经源性膀胱	上海交通大学附属仁济医院	2020-12-18	G132	R	2020-12-21	开	1+4-	2		360	35	连续	√										500-2000	≥48h	D定期随访	每1-3个月一次	ABCD	我对此非常熟悉	非常满意	会
58	M	2008-03-19	13879440729	江西省抚州市宜黄县新丰乡	神经源性膀胱	上海交通大学附属仁济医院	2020-12-18	G132	R	2021-01-06	开	1+4-	2		360	35	连续	√	2020-12-21	开	1+4-	2		360	35	连续
58	M	2008-03-19	13879440729	江西省抚州市宜黄县新丰乡	神经源性膀胱	上海交通大学附属仁济医院	2020-12-18	G132	R	2021-03-02	开	1+4-	2		360	35	连续	√	2021-01-06	开	1+4-	2		360	35	连续
59	M	1999-10-06	15911591312	浙江省平阳县鳌江镇	神经源性膀胱	上海交通大学附属仁济医院	2020-12-31	G132	R	2021-01-04	开	1-4+	0.6		360	35	连续	√
59	M	1999-10-06	15911591312	浙江省平阳县鳌江镇	神经源性膀胱	上海交通大学附属仁济医院	2020-12-31	G132	R	2021-01-18	开	1-4+	1		360	35	连续	√	2021-01-04	开	1-4+	0.6		360	35	连续
60	F	1998-09-29	18034534995	福建省宁化县治平畲族乡	神经源性膀胱	上海交通大学附属仁济医院	2020-12-21	G132	R	2020-12-31	开	C+3-	1.4		360	35	连续	√
60	F	1998-09-29	18034534995	福建省宁化县治平畲族乡	神经源性膀胱	上海交通大学附属仁济医院	2020-12-21	G132	R	2021-01-11	开	C+3-	2		360	14	连续	√	2020-12-31	开	C+3-	1.4		360	35	连续
60	F	1998-09-29	18034534995	福建省宁化县治平畲族乡	神经源性膀胱	上海交通大学附属仁济医院	2020-12-21	G132	R	2021-02-15	开	C+3-	2.5		360	14	连续	√	2021-01-11	开	C+3-	2		360	14	连续
61	F	1963-06-23	13201761963	广东省广州市海珠区	难治性OAB	上海交通大学附属仁济医院	2021-02-05	G132	L	2021-02-08	开	1+3-4-	0.9		360	35	连续	√																		患者定居加拿大，电话不通
61	F	1963-06-23	13201761963	广东省广州市海珠区	难治性OAB	上海交通大学附属仁济医院	2021-02-05	G132	L	2021-02-22	开	1+3-4-	1		360	35	连续	√	2021-02-08	开	1+3-4-	0.9		360	36	连续
62	M	1996-08-16	13223653680	山西省长治市长子县	神经源性膀胱	山西医科大学第一医院	2021-01-12	G132	L	2021-01-15	开	1+4-	2.1		210	40	连续
62	M	1996-08-16	13223653680	山西省长治市长子县	神经源性膀胱	山西医科大学第一医院	2021-01-12	G132	L	2021-01-16	开	1+4-	2.1		220	45	连续		2021-01-15	开	1+4-	2.1		210	40	连续
62	M	1996-08-16	13223653680	山西省长治市长子县	神经源性膀胱	山西医科大学第一医院	2021-01-12	G132	L	2021-01-19	开	1+4-	2.05		210	60	连续		2021-01-16	开	1+4-	2.1		220	45	连续
62	M	1996-08-16	13223653680	山西省长治市长子县	神经源性膀胱	山西医科大学第一医院	2021-01-12	G132	L	2021-01-25	开	1+4-	2.45		210	40	连续		2021-01-19	开	1+4-	2.05		210	60	连续
62	M	1996-08-16	13223653680	山西省长治市长子县	神经源性膀胱	山西医科大学第一医院	2021-01-12	G132	L	2021-02-08	开	1-4+	2.25		230	45	连续		2021-01-25	开	1+4-	2.45		210	40	连续
63	M	1993-01-25	18636949196	山西省吕梁市文水县	神经源性膀胱	山西医科大学第一医院	2021-01-19	G132	R	2021-01-19	开	1+4-	3.1		210	45	连续											＜500	<12h	D定期随访	当有需要的时候	ABCD	我对此非常熟悉	非常满意	肯定会
63	M	1993-01-25	18636949196	山西省吕梁市文水县	神经源性膀胱	山西医科大学第一医院	2021-01-19	G132	R	2021-01-19	开	1+4-	3.35		210	55	连续		2021-01-19	开	1+4-	3.1		210	45	连续
64	M	2006-08-12	15589332245	山东省淄博市淄川区罗村镇	神经源性膀胱	山东大学齐鲁医院	2021-02-06	G132	L	2021-03-08	开	1-4+	2.3		210	14	连续											＜500	12-24h	A症状反复	当有需要的时候	ABCD	我对此非常熟悉	非常满意	肯定会
64	M	2006-08-12	15589332245	山东省淄博市淄川区罗村镇	神经源性膀胱	山东大学齐鲁医院	2021-02-06	G132	L	2021-03-09	开	1-4+	1.45		210	14	连续		2021-03-08	开	1-4+	2.3		210	14	连续
64	M	2006-08-12	15589332245	山东省淄博市淄川区罗村镇	神经源性膀胱	山东大学齐鲁医院	2021-02-06	G132	L	2021-03-10	开	C+1-	2.2		210	9	连续		2021-03-09	开	1-4+	1.45		210	14	连续
64	M	2006-08-12	15589332245	山东省淄博市淄川区罗村镇	神经源性膀胱	山东大学齐鲁医院	2021-02-06	G132	L	2021-03-11	开	C+1-	1.6		210	30	连续		2021-03-10	开	C+1-	2.2		210	9	连续
																													上一次参数设置				医院	医生	患者数量
																													本次参数设置				山东大学齐鲁医院	史本康、李岩	8
																																	北京朝阳医院	张鹏	6
																																	青岛大学附属医院	张宗亮	1
																																	北京清华长庚医院	董生	2
																																	安徽医科大学第一附属医院	张翼飞	3
																																	郑州市第三附属医院	马云富	2
																																	青岛市市立医院	刘之俊	2
																																	西安交通大学第二附属医院	陈琦	1
																																	郑州大学第一附属医院	王庆伟	4
																																	上海交通大学附属仁济医院	吕坚伟、顾寅珺	21
																																	滨州医学院附属医院	李鹏	1
																																	天津市人民医院	许晨	1
																																	树兰（杭州）医院	李殿友	1
																																	阜阳市人民医院	袁振	1
																																	湖北省中医院	郭凡	1
																																	中国人民解放军总医院	尚爱加	1
																																	山东省立医院	李博	2
																																	山西医科大学第一医院	任力娟	2
